# Supplementary material for: Performance of ChatGPT in Pediatric Audiology as Rated by Students and Experts
Source: J Clin Med. 2025 Jan 28;14(3):875. doi: 10.3390/jcm14030875 (PMC11818674; doi:10.3390/jcm14030875)
Supplement: Supplementary file 1 [file jcm-14-00875-s001.zip]

Archive with 1 entries (1 files):
- jcm-3326457-supplementary.pdf
